# Supplementary material for: Ectopic Expression of HbRPW8-a from Hevea brasiliensis Improves Arabidopsis thaliana Resistance to Powdery Mildew Fungi (Erysiphe cichoracearum UCSC1)
Source: Int J Mol Sci. 2022 Oct 20;23(20):12588. doi: 10.3390/ijms232012588 (PMC9603905; doi:10.3390/ijms232012588)
Supplement: Supplementary file 1 [file ijms-23-12588-s001.zip]

Archive with 1 entries (1 files):
- ijms-1925878-supplementary.pdf
